# Supplementary material for: The Critical Period Hypothesis in Second Language Acquisition: A Statistical Critique and a Reanalysis
Source: PLoS One. 2013 Jul 25;8(7):e69172. doi: 10.1371/journal.pone.0069172 (PMC3723803; doi:10.1371/journal.pone.0069172)
Supplement: Dataset S1 — aoa and gjt data extracted from DeKeyser et al.'s North America study. (CSV) [file pone.0069172.s001.csv]

AOA	GJT
5	197
5	197
8	196
9	182
9	163
10	171
10	193
11	188
11	198
12	193
12	182
14	169
14	168
14	168
15	182
15	180
16	154
16	143
17	171
17	125
18	186
18	179
18	174
19	155
20	174
20	164
20	144
22	162
22	133
23	155
23	167
24	122
24	176
24	182
24	183
25	174
26	143
27	188
27	168
27	156
31	158
34	149
35	118
36	170
36	136
39	132
42	119
42	132
44	151
44	118
44	115
45	115
47	131
48	131
48	150
48	113
49	131
49	141
49	113
50	128
51	127
52	148
53	140
54	149
54	116
54	110
56	140
56	118
56	113
57	138
57	115
58	113
59	150
63	107
71	114
71	104
