# Supplementary material for: The Critical Period Hypothesis in Second Language Acquisition: A Statistical Critique and a Reanalysis
Source: PLoS One. 2013 Jul 25;8(7):e69172. doi: 10.1371/journal.pone.0069172 (PMC3723803; doi:10.1371/journal.pone.0069172)
Supplement: Dataset S2 — aoa and gjt data extracted from DeKeyser et al.'s Israel study. (CSV) [file pone.0069172.s002.csv]

AOA	GJT
4	186
5	156
6	188
6	196
7	189
7	181
9	179
11	169
11	185
12	181
13	182
13	174
15	174
16	176
15	146
18	142
12	117
20	185
21	171
22	158
23	127
25	150
25	161
26	151
26	146
26	137
28	171
29	170
30	185
32	184
28	162
28	160
29	155
29	153
30	142
32	146
33	147
33	157
35	162
37	159
38	156
39	149
37	147
37	144
36	136
34	137
32	119
37	105
39	125
40	131
48	126
53	108
53	111
55	109
57	121
58	109
60	125
61	116
62	127
62	108
64	101
65	104
